# Supplementary material for: The Visceral Adiposity Index in Non-Alcoholic Fatty Liver Disease and Liver Fibrosis—Systematic Review and Meta-Analysis
Source: Biomedicines. 2021 Dec 13;9(12):1890. doi: 10.3390/biomedicines9121890 (PMC8698356; doi:10.3390/biomedicines9121890)
Supplement: Supplementary file 1 [file biomedicines-09-01890-s001.zip]

Archive with 1 entries (1 files):
- biomedicines-1476066-supplementary.pdf
